# Supplementary material for: Selected Post-Translational Modifications—Phosphorylation and Glutathionylation—As Factors Involved in the Regulation During the Pregnancy Course and Foetal Membrane Release in Cows
Source: Int J Mol Sci. 2025 Nov 13;26(22):10984. doi: 10.3390/ijms262210984 (PMC12652969; doi:10.3390/ijms262210984)
Supplement: Supplementary file 1 [file ijms-26-10984-s001.zip]

Archive with 1 entries (1 files):
- ijms-3910593-supplementary.pdf
